# Supplementary material for: Linker histone H1 functions as a liquid-like glue to organize chromatin in living human cells
Source: Sci Adv. 2026 Apr 8;12(15):eaec9801. doi: 10.1126/sciadv.aec9801 (PMC13060598; doi:10.1126/sciadv.aec9801)
Supplement: Supplementary file 2 — Movies S1 to S7 [file sciadv.aec9801_movies_s1_to_s7.zip]

Archive with 7 entries (7 files):
- aec9801_movie_s1.mp4
- aec9801_movie_s2.mp4
- aec9801_movie_s3.mp4
- aec9801_movie_s4.mp4
- aec9801_movie_s5.mp4
- aec9801_movie_s6.mp4
- aec9801_movie_s7.mp4
